# Supplementary material for: Preanalytical Pitfalls in Untargeted Plasma Nuclear Magnetic Resonance Metabolomics of Endocrine Hypertension
Source: Metabolites. 2022 Jul 24;12(8):679. doi: 10.3390/metabo12080679 (PMC9394285; doi:10.3390/metabo12080679)
Supplement: Supplementary file 1 [file metabolites-12-00679-s001.zip]

Archive with 1 entries (1 files):
- metabolites-1771207-supplementary.pdf
